# Supplementary material for: Evaluation of heat-treating heartworm-positive canine serum samples during treatment with Advantage Multi® for Dogs and doxycycline
Source: Parasit Vectors. 2018 Feb 20;11:98. doi: 10.1186/s13071-018-2685-z (PMC5819156; doi:10.1186/s13071-018-2685-z)
Supplement: Supplementary file 1 — DiroCHEK Heartworm Antigen test results for dogs 43491, 43493, 43494 and 43495 with adult heartworm recoveries of 10, 10, 0 and 2 adults, respectively. The top two wells contain the positive and negative controls. There are two wells per dog with the first well containing the pre-heat-treatment serum sample and the second well containing the post-heat-treatment serum sample for each dog. Figure S2. DiroCHEK Heartworm Antigen test results for dogs 43481, 43482, 43485 and 43486 with adult heartworm recoveries of 11, 0, 1 and 11 adults, respectively. The top two wells contain the positive and negative controls. There are two wells per dog with the first well containing the pre-heat-treatment serum sample and the second well containing the post-heat-treatment serum sample for each dog. Figure S3. DiroCHEK Heartworm Antigen test results for dogs 43480, 43483, 43490 and 43492 with adult heartworm recoveries of 12, 2, 0 and 10 adults, respectively. The top two wells contain the positive and negative controls. There are two wells per dog with the first well containing the pre-heat-treatment serum sample and the second well containing the post-heat-treatment serum sample for each dog. Figure S4. DiroCHEK Heartworm Antigen test results for dogs 43484, 43487, 43488 and 43489 with adult heartworm recoveries of 11, 0, 0 and 10 adults, respectively. The top two wells contain the positive and negative controls. There are two wells per dog with the first well containing the pre-heat-treatment serum sample and the second well containing the post-heat-treatment serum sample for each dog. (ZIP 39142 kb) [file 13071_2018_2685_MOESM1_ESM.zip]

Archive with 4 entries (4 files):
- Additional File 1 Fig S4.tif
- Additional File 1 Fig S3.tif
- Additional File 1 Fig S2.tif
- Additional File 1 Fig S1.tif
